# Supplementary material for: Lifestyle, WCRF/AICR Recommendations, and Esophageal Adenocarcinoma Risk: A Systematic Review of the Literature
Source: Nutrients. 2021 Oct 8;13(10):3525. doi: 10.3390/nu13103525 (PMC8538904; doi:10.3390/nu13103525)
Supplement: Supplementary file 1 [file nutrients-13-03525-s001.zip]

Archive with 1 entries (1 files):
- Supplementary Tables_26092021.pdf
